# Supplementary material for: Massive proliferation of retrotransposons contributes to genome size expansion in species of the Pseudocercospora genus
Source: Mob DNA. 2026 Feb 26;17:11. doi: 10.1186/s13100-026-00396-x (PMC13041039; doi:10.1186/s13100-026-00396-x)
Supplement: Supplementary file 2 — Supplementary Material 2. [file 13100_2026_396_MOESM2_ESM.xlsx]

## Sheet: Supplementary Table S1
Supplementary Table S1: Accession numbers and resources of the genomes used in this study; information taken in 2023
Species	Acession number assembly	BioSample	Host	Geographic location	Sequencing technology	Assembly method	Short-reads sequencing data used	Accession number short reads	Reference short reads	# contigs	# contigs (>= 0 bp)	# contigs (>= 1000 bp)	# contigs (>= 5000 bp)	# contigs (>= 10000 bp)	# contigs (>= 25000 bp)	# contigs (>= 50000 bp)	Largest contig	Total length	Total length (>= 0 bp)	Total length (>= 1000 bp)	Total length (>= 5000 bp)	Total length (>= 10000 bp)	Total length (>= 25000 bp)	Total length (>= 50000 bp)	N50	N90	auN	L50	L90	GC (%)	# N's per 100 kbp	# N's	Gene Annotation source	Number of genes predicted	Gene annotation software	Reference
Pseudocercospora fijiensis	GCA_000340215.1	SAMN02744058			Sanger	Arachne	yes	SRR17041473	Not linked to a publication	56	56	56	36	32	28	28	11880248	74141167	74141167	74141167	74059859	74027617	73959321	73959321	5901819	1006785	6053843	5	14	45.17	553.87	410647	(Arango et al., 2016)	13066	JGI Annotation Pipeline	Arango Isaza RE, Diaz-Trujillo C, Dhillon B, Aerts A, Carlier J, Crane CF, V de Jong T, de Vries I, Dietrich R, Farmer AD, Fortes Fereira C, Garcia S, Guzman M, Hamelin RC, Lindquist EA, Mehrabi R, Quiros O, Schmutz J, Shapiro H, Reynolds E, Scalliet G, Souza M Jr, Stergiopoulos I, Van der Lee TA, De Wit PJ, Zapater MF, Zwiers LH, Grigoriev IV, Goodwin SB, Kema GH. Combating a Global Threat to a …
Cercospora beticola	GCF_002742065.1	SAMN03265455	Beta vulgaris	USA, Midwest	Illumina	SOAPdenovo				252	252	154	48	40	26	20	6188355	37057033	37057033	36989427	36773645	36720217	36529834	36332824	4173231	2174017	3791310	4	9	52.17	8754.84	3244283	(Jonge et al., 2018)	12463	A combination of ab initio gene prediction, homologous protein alignment, and transcript alignment, followed by extensive manual curation, trained Augustus parameters were used for automated protein-coding gene modeling.	de Jonge, R., Ebert, M. K., Huitt-Roehl, C. R., Pal, P., Suttle, J. C., Spanner, R. E., Neubauer, J. D., Jurick, W. M. II, Stott, K. A., Secor, G. A., Thomma, B. P. H. J., Van de Peer, Y., Townsend, C. A., & Bolton, M. D. (2018). Gene cluster conservation provides insight into cercosporin biosynthesis and extends production to the genus Colletotrichum. Proceedings of the National Academy of Scien…
Pseudocercospora ulei	GCA_016165855.1	SAMN16071448	Hevea brasiliensis	Colombia	PacBio; Illumina HiSeq; Oxford Nanopore MinION	HGAP	yes	SRR34278610	(González-Sayer et al., 2022)	214	215	214	196	179	87	70	11240615	93729803	93730151	93729803	93699440	93553837	92140524	91625978	2827303	518071	4416108	8	37	50.27	36.64	34338	(González-Sáyer et al., 2022)	12745	Ab initio gene prediction with Braker (Augustus) using P. ulei culture RNAseq hints, Othologous genes and a Pseudocercospora genus protein non redundant database	González-Sayer S, Oggenfuss U, García I, Aristizabal F, Croll D, Riaño-Pachon DM. High-quality genome assembly of Pseudocercospora ulei the main threat to natural rubber trees. Genet Mol Biol. 2022 Jan 5;45(1):e50510051. doi: 10.1590/1678-4685-GMB-2021-0051. PMID: 35037932; PMCID: PMC8762716.
Zymoseptoria tritici	GCA_000219625.1	SAMN02746078			Sanger	JAZZ				21	21	21	21	21	21	21	6088797	39686251	39686251	39686251	39686251	39686251	39686251	39686251	2674951	773098	2956166	6	14	52.14	18.5	7341	(Goodwin et al., 2012)	10941	JGI annotation pipeline	Goodwin SB, Ben M’Barek S, Dhillon B, Wittenberg AHJ, Crane CF, Hane JK, Foster AJ, Van der Lee TA, Grimwood J, Aerts A, et al. Finished genome of the fungal wheat pathogen Mycosphaerella graminicola reveals dispensome structure, chromosome plasticity, and stealth pathogenesis. PLoS Genet. 2011;7(6):e1002070. DOI: 10.1371/journal.pgen.1002070 [kegg.jp], [genomes.jbrowse.org]
Dothistroma septosporum	GCA_000340195.1	SAMN02981403			454; Illumina; Sanger	Newbler				20	20	20	15	14	14	14	5111597	30209431	30209431	30209431	30191644	30186412	30186412	30186412	2595548	1558309	2715840	5	11	53.09	449.84	135895	(Bradshaw et al., 2019)	14415	JGI annotation pipeline	Bradshaw RE, Sim AD, Chettri P, Dupont PY, Guo Y, Hunziker L, McDougal RL, Van der Nest A, Fourie A, Wheeler D, Cox MP, Barnes I. Global population genomics of the forest pathogen Dothistroma septosporum reveal chromosome duplications in high dothistromin-producing strains. Mol Plant Pathol. 2019 Jun;20(6):784-799. doi: 10.1111/mpp.12791. Epub 2019 Apr 1. PMID: 30938073; PMCID: PMC6637865.
Rhachisphaerella mozambica	This study						yes	SRR34278616	this study	378	5328	170	42	29	26	25	4932443	36554438	37889942	36414860	36173351	36089435	36047344	36020394	2428099	555878	2445981	6	17	52.25	2.87	1050	This study	10607	Ab initio gene prediction with Augustus gene predictor using P. ulei gene models like evidence	This study
Sphaerulina musiva	GCA_000320565.1	SAMN00120232			454; Illumina	Newbler				72	72	72	32	17	13	13	5112742	29352103	29352103	29352103	29239997	29137437	29083052	29083052	2040975	1517083	2707157	5	11	51.13	1481.15	434750	(Ohm et al., 2013)	10144	JGI annotation pipeline	Ohm RA, Feau N, Henrissat B, Schoch CL, Horwitz BA, et al. (2013) Correction: Diverse Lifestyles and Strategies of Plant Pathogenesis Encoded in the Genomes of Eighteen Dothideomycetes Fungi. PLOS Pathogens 9(3): 10.1371/annotation/fcca88ac-d684-46e0-a483-62af67e777bd. https://doi.org/10.1371/annotation/fcca88ac-d684-46e0-a483-62af67e777bd
Ramularia collo-cygni	GCA_900074925.1	SAMEA3894895	Hordeum vulgare	Germany	Illumina HiSeq	AllPaths-LG				78	78	78	53	37	33	32	4741806	32254922	32254922	32254922	32180024	32073277	32023148	31986186	1485682	578872	1749158	8	22	50.98	2544.49	820723	(McGrann et al., 2016 )	11622	Ab initio gene prediction with snap, GeneMark, Augustus and Ggenesh tools with MAKER pipeline.	McGrann, G.R.D., Andongabo, A., Sjökvist, E. et al. The genome of the emerging barley pathogen Ramularia collo-cygni . BMC Genomics 17, 584 (2016). https://doi.org/10.1186/s12864-016-2928-3
Zasmidium cellare	GCF_010093935.1	SAMN00809353			Illumina	AllPaths-LG				267	267	267	126	108	87	77	2323717	38247703	38247703	38247703	37949222	37817769	37477400	37108723	675253	175257	792039	19	56	53.36	128.48	49139	DOE Joint Genome Institute	16015	DOE Joint Genome Institute	Non reference associated
Pseudocercospora macadamiae	GCA_012978405.1	SAMN13508589	Farm	Australia	Illumina NextSeq	SPAdes	yes	SRR22733306 - SRR22733307	(Akinsanmi & Carvalhais. 2020)	212	212	212	149	132	112	99	3067473	40070143	40070143	40070143	39877232	39761995	39439051	39024272	608373	154839	841255	19	68	49.53	0.26	104	(Akinsanmi & Carvalhais. 2020)	15430	Ab initio gene prediction with GeneMark using the self-training and fungus algorithm mode	Akinsanmi, O. A., & Carvalhais, L. C. (2020). Draft genome of the macadamia husk spot pathogen, Pseudocercospora macadamiae. Phytopathology, 110(9), 1503–1506. https://doi.org/10.1094/PHYTO-12-19-0460-A
Pseudocercospora vitis	GCA_026120125.1	SAMN27594420	Vitis vinifera	Japan	Illumina NovaSeq	SPAdes				217	235	183	121	99	83	73	1979502	30945549	30951520	30918811	30788428	30645189	30366607	29994463	585268	168298	779578	15	52	52.98	3.27	1013	This study	7342	Ab initio gene prediction with Augustus gene predictor using P. ulei gene models like evidence	This study
Pseudocercospora fuligena	GCA_014298035.1	SAMN14675867	Solanum lycopersicum	USA, California	PacBio	Canu	yes	SRS25596895	(Zaccaron and Stergiopoulos, 2020)	348	348	348	316	252	190	172	1460984	50525800	50525800	50525800	50436893	49956430	48997474	48259663	407608	107777	461630	41	136	46.27	0	0	This study	10345	Ab initio gene prediction with Augustus gene predictor using P. ulei gene models like evidence	This study
Pseudocercospora crystallina	GCA_003666085.1	SAMN09708136	Skin	China	Illumina HiSeq	SPAdes				309	309	252	177	160	148	131	1703713	36952682	36952682	36912375	36755792	36634876	36447725	35818468	378672	105401	515529	28	97	52.79	0	0	This study	8716	Ab initio gene prediction with Augustus gene predictor using P. ulei gene models like evidence	This study
Pseudocercospora cruenta	GCA_013365205.1	SAMN14395397		India	Illumina HiSeq	MaSuRCA	yes	SRR11401871		2031	6227	1091	471	398	321	241	910576	54464692	55623252	53839421	52534241	52014802	50767462	47828723	221263	42278	286527	70	267	46.6	6005.64	3270951	This study	10478	Ab initio gene prediction with Augustus gene predictor using P. ulei gene models like evidence	This study
Cercospora zeina	GCA_002844615.1	SAMN06067857	Zea mays	South Africa	Illumina HiSeq	Velvet				3373	10027	1455	600	433	218	150	937986	38766270	40755333	37433550	35662496	34354560	31061022	28687781	169727	8734	257742	55	491	50.46	9479.13	3674705	(Welgemoed et al., 2023)	10193	Ab initio gene prediction with Braker (Augustus & GENEMARK) using RNAseq hints	Welgemoed, T., Duong, T. A., Barnes, I., Stukenbrock, E. H., & Berger, D. K. (2023). Population genomic analyses suggest recent dispersal events of the pathogen Cercospora zeina into East and Southern African maize cropping systems. G3: Genes|Genomes|Genetics, 13(11), jkad214. https://doi.org/10.1093/g3journal/jkad214
Pseudocercospora eumusae	GCA_001578235.1	SAMN03842022	Banana	USA, California	Illumina HiSeq	ABySS; SOAPdenovo; SPAdes	yes	SRS25596894	(Chang et al., 2016)	2626	2626	2176	833	589	388	254	849494	47119461	47119461	46784960	43621343	41920135	38728384	33993363	112124	8220	160675	114	643	47.92	55.06	25945	(Chang et al., 2016)	12632	Ab initio gene prediction with Maker2 annotation pipeline, using Augustus, and GeneMark-ES as gene predictors trained with RNASeq, transcriptome and ESTs data as evidence.	Chang T-C, Salvucci A, Crous PW, Stergiopoulos I (2016) Comparative Genomics of the Sigatoka Disease Complex on Banana Suggests a Link between Parallel Evolutionary Changes in Pseudocercospora fijiensis and Pseudocercospora eumusae and Increased Virulence on the Banana Host. PLoS Genet 12(8): e1005904. doi:10.1371/ journal.pgen.1005904
Cercospora berteroae	GCA_002933655.1	SAMN08288628	Berteroa	Romania	Illumina HiSeq	SOAPdenovo				1172	1801	870	538	445	319	220	712812	33658546	33892839	33439057	32707756	32033010	29950372	26367161	105201	22306	140361	92	334	52.77	861.15	289850	(De Jonge et al., 2018 )	11903	A combination of ab initio gene prediction, homologous protein alignment, and transcript alignment, followed by extensive manual curation, trained Augustus parameters were used for automated protein-coding gene modeling.	de Jonge, R., Ebert, M. K., Huitt-Roehl, C. R., Pal, P., Suttle, J. C., Spanner, R. E., Neubauer, J. D., Jurick, W. M. II, Stott, K. A., Secor, G. A., Thomma, B. P. H. J., Van de Peer, Y., Townsend, C. A., & Bolton, M. D. (2018). Gene cluster conservation provides insight into cercosporin biosynthesis and extends production to the genus Colletotrichum. Proceedings of the National Academy of Scien…
Pseudocercospora pini-densiflorae	GCA_000504365.2	SAMN02254956	Pinus thunbergii	Japan	Illumina HiSeq	ABySS	yes	SRR1205211	Not linked to a publication	3263	3263	1933	816	664	475	279	528484	43513371	43513371	42623995	40423493	39346999	36088708	28977833	78968	11201	100189	165	647	49.15	347.09	151029	This study	12055	Ab initio gene prediction with Augustus gene predictor using P. ulei gene models like evidence	This study
Pseudocercospora musae	GCA_001578225.1	SAMN03842026	Leaf	USA, California	Illumina HiSeq	ABySS; SOAPdenovo; SPAdes	yes	SRS25596887	(Chang et al., 2016)	3331	3331	3266	2053	1387	688	301	283715	60439160	60439160	60383709	57072197	52313719	41200151	27439958	43667	7636	62984	361	1626	44.01	47.64	28792	(Chang et al., 2016)	13129	Ab initio gene prediction with Maker2 annotation pipeline, using Augustus, and GeneMark-ES as gene predictors trained with RNASeq, transcriptome and ESTs data as evidence.	Chang T-C, Salvucci A, Crous PW, Stergiopoulos I (2016) Comparative Genomics of the Sigatoka Disease Complex on Banana Suggests a Link between Parallel Evolutionary Changes in Pseudocercospora fijiensis and Pseudocercospora eumusae and Increased Virulence on the Banana Host. PLoS Genet 12(8): e1005904. doi:10.1371/ journal.pgen.1005904
Paracercospora egenula	This study						yes	SRS25596893	this study	5170	208763	2544	1250	947	509	223	216899	42431485	69857537	40773312	37856674	35708165	28633079	18591232	42903	4453	53729	281	1321	49.79	6.51	2761	This study	12612	Ab initio gene prediction with Augustus gene predictor using P. ulei gene models like evidence	This study

## Sheet: Supplementary Table S2
Supplementary Table S2: Pseudocercospora ulei isolates
Isolate name	Longitude/Latitude	Clone	Isolation date	Accession number	Department
Caquetá_3	1.423511/-75.878584	IAN 873	14th Jul 2022	SRR34278614	Caquetá – Municipio Belén de los andaquies
Caquetá_4	1.411241/-75.866525	IAN 873	14th Jul 2022	SRR34278613	Caquetá – Municipio Belén de los andaquies
Caquetá_6	1.421538/-75.86506	IAN 873	14th Jul 2022	SRR34278612	Caquetá – Municipio Belén de los andaquies
Guaviare_2	2.543025/-72.552296	FX 3864	10th Jul 2022	SRR34278618	Guaviare – San Jose del Guaviare Vereda Santa Rosa
Guaviare_5	2.535565/-72.542511	FX 3864	10th Jul 2022	SRR34278617	Guaviare – San Jose del Guaviare Vereda Santa Rosa
Meta_1	4.058444/-7,346,778	RRIM600	7th Jul 2022	SRR34278611	Meta - Agrosavia la Libertad
